# Supplementary material for: Point-of-Care Versus Central Laboratory Measurements of Hemoglobin, Hematocrit, Glucose, Bicarbonate and Electrolytes: A Prospective Observational Study in Critically Ill Patients
Source: PLoS One. 2017 Jan 10;12(1):e0169593. doi: 10.1371/journal.pone.0169593 (PMC5224825; doi:10.1371/journal.pone.0169593)
Supplement: S1 Dataset — (XLSX) [file pone.0169593.s001.xlsx]

## Sheet: Data POCREA
Paired Samples	Patients N°		pH		PaCO2		Protein, g/L		HCO3 , mmol/l			Hct, %			Hb, g/dl			Na+, mmol/l			K+, mmol/l			Cl-, mmol/l			Glu, mg/dL			Interfering substance		Hemolysis Index		Lactescence index		Index d'ictère
			POC		POC		Lab		Lab	POC		Lab	POC		Lab	POC		Lab	POC		Lab	POC		Lab	POC		Lab	POC		Yes = 0		(scale 0 to 10)		(scale 0 to 10)		(scale 0 to 10)
1	1		7.362		50.4		48		28	27.962		23.6	25		8	8.4		141	138.8		3	2.82		100	101		117	117		0		0		0		0
2	1		7.228		50.4		44		22	20.538		20.4	20		6.9	6.7		138	135.4		4.9	4.49		103	107		122	119		0		0		0		1
3	2		7.48		30.6		54		23	22.277		27.1	27		8.6	9.3		147	142.9		4.4	4.59		114	115		128	141		0		0		0		0
4	3		7.465		31.2		54		23	21.942		23.3	26		7.9	8.7		134	132.9		4.2	4.23		98	99		135	136		0		0		0		0
5	4		7.519		34.7		59		29	27.635		27.8	30		9.2	10.1		138	136.8		4.2	3.83		102	104		110	126		0		0		0		0
6	5		7.419		52.8		63		32	33.401		37.3	39		12.3	13.4		137	135.9		3.7	3.63		94	93		122	146		0		0		0		0
7	6		7.498		34.5		52		27	26.179		33.8	35		11.4	11.9		141	137.9		3.3	3.13		104	106		184	199		0		0		0		0
8	7		7.449		34.2		47		24	23.182		24.8	27		8.4	9.2		133	129.3		3.9	3.74		102	103		112	120		0		0		0		0
9	8		7.509		29.4		42		24	22.881		27.2	28		8.9	9.6		135	132.3		3.8	3.83		102	102		153	163		0		0		0		0
10	9		7.465		34.5		46		24	24.263		28.6	29		9.4	10		146	144.3		4	3.9		112	112		194	198		0		0		0		0
11	10		7.499		38.6		69		30	29.357		30.9	31		9.7	10.7		146	147.5		3.6	3.26		104	108		200	209		0		0		0		0
12	11		7.548		37.3		57		35	31.757		34.6	36		11.6	12.2		139	137.4		3.4	3.16		97	98		94	92		0		0		0		0
13	12		7.376		46.1		46		28	26.414		26.3	27		8.5	9.1		143	139.6		3.3	3.12		108	109		167	187		0		0		0		2
14	9		7.474		32.8		44		24	23.551		28	28		9	9.5		145	144.8		4.5	4.45		113	113		164	162		0		0		0		0
15	7		7.444		37.4		50		25	25.061		24.4	27		8.3	9.2		134	129.8		4.1	3.86		102	102		103	112		0		0		0		0
16	13		7.439		36.3		75		26	24.046		44.5	46		14.7	15.5		135	136.8		4.4	4.33		100	102		na	181		0		0		0		0
17	4		7.497		38.3		64		29	28.995		30.1	31		9.9	10.6		137	136.7		3.5	3.15		100	101		115	128		0		0		0		0
18	6		7.456		37.1		51		27	25.557		31.9	33		10.7	11.1		144	142.1		3.7	3.61		108	109		115	127		0		0		0		0
19	8		7.511		32.6		41		25	25.489		20.6	21		6.8	7.3		136	131.7		4.3	4.26		102	102		86	101		0		0		0		0
20	10		7.497		40.2		73		31	30.434		31.5	32		10.2	11		145	147.5		3.8	3.53		102	106		198	214		0		0		0		0
21	12		7.386		37.6		51		25	22.045		26.3	27		8.5	9.1		140	138.3		3.6	3.46		106	106		131	134		0		0		0		2
22	2		7.457		27.1		53		21	18.711		27.9	26		8.7	9		144	143		5	4.28		114	116		112	122		0		0		0		0
23	3		7.395		33.7		54		22	20.172		23.4	25		7.8	8.4		134	130.7		4.4	4.27		99	99		137	136		0		0		0		0
24	11		7.523		39.7		56		33	31.91		33.4	35		11.3	11.9		134	131.8		3.8	3.57		93	94		128	133		0		0		0		0
25	10		7.506		38		74		31	29.371		32.6	33		10.1	11.2		144	145.5		3.9	3.58		101	105		207	224		0		0		0		0
26	6		7.438		37.9		53		27	25.048		31.3	32		10.6	10.9		144	142.7		3.7	3.73		109	110		121	134		0		0		0		0
27	11		7.532		39.5		54		32	32.414		32.8	34		11.2	11.7		132	130.7		3.8	3.75		93	93		122	130		0		0		0		0
28	9		7.487		30.5		41		25	22.565		25.6	25		8.2	8.5		145	141.7		5.6	5.27		114	113		194	189		0		0		0		0
29	4		7.484		40.4		65		30	29.683		30.5	31		9.7	10.7		136	136.7		3.3	2.87		98	100		122	132		0		0		0		0
30	12		7.409		41.5		50		28	25.655		25.6	27		8.4	9.2		140	138.1		3.2	3.06		106	107		112	131		0		0		0		3
31	13		7.453		35.4		72		23	24.218		43.1	44		14.3	14.9		140	144		4	3.76		109	110		142	157		0		0		0		0
32	8		7.509		28.7		42		25	22.336		23.2	24		7.8	8.1		136	131.9		4.5	4.48		103	103		94	100		0		0		0		0
33	2		7.461		27		54		21	18.814		29.1	29		9	9.8		140	138.9		4.5	3.95		110	113		97	110		0		0		0		0
34	7		7.458		33.9		50		26	23.46		24.2	25		8.1	8.6		132	130.2		4.5	4.01		101	103		124	131		0		0		0		0
35	5		7.411		50.1		59		34	31.115		33.2	35		10.8	11.9		136	134.7		3.8	3.62		96	96		86	96		0		0		0		0
36	14		7.219		49.8		49		21	19.877		45.2	45		14.6	15.3		140	140.6		2.9	2.76		103	104		373	397		0		0		0		0
37	15		7.334		59.1		48		30	30.741		25.5	26		8.1	8.9		139	136.4		5	5.16		105	105		149	164		0		0		0		0
38	10		7.488		39.5		73		29	29.291		32.8	34		10.2	11.4		144	146.6		4.2	3.97		103	107		225	241		0		0		0		0
39	16		7.334		45.4		73		23	23.615		27.3	28		8.4	9.6		138	140		4.3	4.12		102	105		322	357		0		0		0		0
40	5		7.414		55.1		60		34	34.457		34.7	37		11.5	12.5		136	134.3		3.9	3.84		94	95		97	108		0		0		0		0
41	11		7.521		39.6		58		30	31.683		29.9	32		10.2	11		131	129		3.7	3.61		92	93		99	108		0		0		0		0
42	9		7.505		33.2		41		25	25.602		24.2	24		7.8	8.3		143	140.4		5.9	5.8		110	111		115	122		0		0		0		0
43	6		7.453		35.5		54		24	24.286		32.2	33		10.6	11.1		145	144.9		3.8	3.5		111	112		158	169		0		0		0		0
44	4		7.478		41		66		28	29.711		30.7	32		9.7	10.8		136	137		3.8	3.82		101	102		115	124		0		0		0		0
45	2		7.477		28.3		58		21	20.46		30.5	31		9.6	10.7		142	143.6		4.3	4.1		110	113		112	132		0		0		0		0
46	3		7.393		31.5		54		19	18.769		23.5	25		7.8	8.4		133	131.3		4.4	4.38		98	99		221	216		0		0		0		0
47	8		7.481		35.5		48		25	25.903		16.9	18		5.6	6.1		136	134		4.3	4.25		102	102		85	90		0		0		0		0
48	8		7.437		32.4		55		23	21.364		29.6	31		10.1	10.7		136	134.3		4.3	4.29		100	101		83	97		0		0		0		0
49	10		7.523		37.1		73		29	29.82		32.4	33		10.1	11.3		144	148.3		4.3	3.97		103	107		171	194		0		0		0		0
50	6		7.464		35		58		25	24.558		32.5	33		10.6	11.3		146	146.5		3.6	3.27		111	114		126	147		0		0		0		0
51	5		7.427		54.3		63		34	34.989		35.3	37		11.6	12.6		138	136		3.9	3.8		94	93		81	93		0		0		0		0
52	3		7.435		26.9		52		20	17.655		21.7	23		7.2	7.8		133	131		4.4	4.4		96	98		139	134		0		0		0		0
53	12		7.413		40.5		53		26	25.269		27.2	28		9	9.6		135	133.1		4.2	4.08		102	106		104	123		0		0		0		3
54	9		7.449		33.1		41		24	22.437		24.3	24		7.8	8.2		143	139.7		5.5	5.48		111	111		133	133		0		0		0		0
55	2		7.427		34.9		55		23	22.488		24.5	25		7.7	8.5		148	147.8		3.4	3.06		115	116		103	120		0		0		0		0
56	11		7.51		37.8		59		28	29.486		33.1	35		11.1	11.8		131	129		4.3	4.26		94	94		108	124		0		0		0		0
57	16		7.432		36.2		66		24	23.596		25.3	26		7.8	8.7		138	138		5	4.83		106	107		90	108		0		0		0		0
58	4		7.493		37.9		67		28	28.43		30.4	31		9.7	10.6		136	136.4		4.2	3.8		100	101		115	125		0		0		0		0
59	6		7.464		31.1		58		22	21.822		33.7	34		10.7	11.5		146	144.4		3.7	3.18		113	113		158	176		0		0		0		0
60	10		7.499		36.9		70		27	28.064		31.7	32		9.9	10.9		148	149.1		4.1	3.65		107	108		135	150		0		0		0		0
61	9		7.456		28.1		37		18	19.357		22.3	22		7.1	7.5		142	138.3		5.5	5.39		112	112		112	113		0		0		0		0
62	15		7.471		42.4		54		30	30.234		26	27		8.6	9.3		135	131.6		3.5	3.34		92	93		155	161		0		0		0		0
63	11		7.485		35.5		59		26	26.143		33.5	35		11.3	11.9		130	127.8		4.9	4.84		95	94		124	133		0		0		0		0
64	8		7.397		32.1		52		20	19.303		26.7	28		9.2	9.5		138	134.5		4.2	4.1		102	102		99	104		0		0		0		0
65	2		7.491		27		56		22	20.16		25.3	26		7.9	8.7		143	141.3		3.9	3.46		111	113		121	132		0		0		0		0
66	12		7.228		40.4		49		17	16.463		24.4	25		8	8.4		140	136.4		5.4	5.19		101	103		43	62		0		0		0		3
67	3		7.406		26.8		54		17	16.454		19.6	21		6.6	7.2		135	131.4		4.4	4.19		98	98		115	110		0		0		0		0
68	11		7.479		32.1		60		24	23.315		34.5	35		11.1	11.9		130	128.9		5.2	5.1		97	98		119	128		0		0		0		0
69	7		7.46		37.7		52		26	26.21		23.9	25		7.9	8.5		135	133.1		4.3	3.73		102	104		92	100		0		0		0		0
70	6		7.478		30.3		60		23	21.957		30.8	31		10	10.7		144	142.9		3.9	3.35		110	113		126	136		0		0		0		0
71	2		7.506		25.1		56		20	19.4		24.1	24		7.6	8.2		138	137.1		3.8	3.28		107	109		106	114		0		0		0		0
72	3		7.471		31.8		54		22	22.675		20.2	21		6.7	7.3		135	133.3		4.4	4.4		100	101		142	143		0		0		0		0
73	10		7.515		29		67		24	22.884		30.5	30		9.5	10.3		148	150.2		4.8	4.42		109	111		126	135		0		0		0		0
74	8		7.389		39.1		46		24	23.084		24	25		8.1	8.4		134	131.1		3.8	3.77		99	100		182	188		0		0		0		0
75	15		7.506		43.6		48		34	33.699		23.2	24		7.7	8.2		136	130.6		3.3	2.98		90	91		110	114		0		0		0		0
76	15		7.491		47.1		46		34	35.2		22.9	24		7.4	8.1		136	132.4		3.6	3.41		90	91		202	208		0		0		0		0
77	8		7.328		47.6		43		24	24.4		24.4	25		8.1	8.4		134	131.9		4.2	4.07		102	102		117	126		0		0		0		0
78	11		7.489		33.2		50		24	24.7		32.5	33		10.5	11.2		130	125.9		4.9	4.65		98	99		50	69		0		0		0		0
79	7		7.451		38.9		53		25	26.5		23.8	25		7.8	8.5		132	132.8		4.3	3.8		100	104		76	89		0		0		0		0
80	5		7.395		59		59		36	35.3		33.6	34		10.8	11.7		138	137.8		4	3.87		96	97		119	128		0		0		0		0
81	3		7.479		33.9		58		24	24.6		25.2	27		8.5	9.1		133	133		3.8	3.78		101	103		59	61		0		0		0		0
82	2		7.49		26.3		57		20	19.6		24.2	25		7.8	8.6		136	135.7		4.4	3.93		107	110		95	112		0		0		0		0
83	17		7.552		28.6		55		24	24.6		26.3	26		8.4	8.8		130	127.4		4.4	4.14		94	96		97	97		0		0		0		0
84	5		7.38		65.7		60		39	38		32	34		10.5	11.4		138	136.9		3.7	3.57		93	95		108	121		0		0		0		0
85	4		7.461		41.2		68		30	28.7		31.5	33		10.3	11.3		136	136.4		3.8	3.64		98	101		113	131		0		0		0		0
86	17		7.542		23.8		56		20	20		33.4	34		10.8	11.6		133	131.7		4.1	4.06		100	102		85	106		0		0		0		1
87	3		7.466		31.7		69		22	22.3		24.3	26		8.2	8.9		131	131.5		3.4	3.39		99	102		169	180		0		0		0		0
88	7		7.479		34.9		59		25	25.3		26.2	27		8.8	9.3		133	132.2		4.1	3.83		100	103		94	106		0		0		0		0
89	11		7.454		23.9		51		18	16.4		32	33		10.5	11.1		129	126		4.3	4.07		99	102		90	111		0		0		0		0
90	18		7.465		35.3		40		24	24.8		27.2	27		9	9.3		144	141.7		3	2.79		109	110		142	155		0		0		0		0
91	6		7.486		30.5		67		23	22.5		29.8	31		9.5	10.4		136	137		4.4	3.9		103	106		88	105		0		0		0		0
92	15		7.461		46.9		44		32	32.7		22.1	24		7.3	8		139	133.9		3.3	3.13		92	93		167	176		0		0		0		0
93	19		7.328		26.4		36		14	13.5		34.5	37		12.4	12.7		138	133.5		4.3	4.01		107	108		108	116		0		0		0		0
94	17		7.518		27.1		55		22	21.5		32.5	33		10.4	11.3		132	130.9		3.7	3.61		98	100		104	123		0		0		0		1
95	2		7.489		24.6		65		20	18.3		28.6	30		9.4	10.2		130	131.3		3.6	3.23		99	101		106	116		0		0		0		0
96	18		7.55		37.2		45		31	31.8		31.7	31		10	10.7		143	141		3.4	3.18		102	103		207	227		0		0		0		0
97	6		7.511		27.6		70		22	21.6		29.5	30		9.4	10.2		134	137.3		4.2	3.88		101	104		198	213		0		0		0		0
98	3		7.483		28.6		67		21	21		22.6	23		7.6	7.9		130	130.5		3.4	3.23		99	102		97	102		0		0		0		0
99	6		7.509		30.6		69		23	23.8		29.2	30		9.3	10.2		137	138.4		4.2	3.85		103	106		149	166		0		0		0		0
100	19		7.346		39.8		28		24	21.3		34	35		11.5	11.8		138	135.3		3.9	3.75		107	107		130	132		0		0		0		1
101	3		7.389		25.8		67		16	15.2		20.5	21		6.9	7.2		130	131.5		3.6	3.5		98	102		130	128		0		0		0		1
102	17		7.453		34.6		54		23	23.7		32.3	33		10.2	11.1		133	131.1		4.2	4.1		100	102		117	131		0		0		0		1
103	18		7.505		33.9		43		30	26.1		28.4	29		9.4	9.8		141	136.4		3.7	3.56		101	102		122	128		0		0		0		0
104	2		7.477		27.1		62		20	19.6		26.9	29		9	10		130	130.5		3.4	3.05		98	101		108	118		0		0		0		0
105	20		7.341		34.1		60		19	18		40.5	40		12.7	13.7		140	140.9		4.9	4.62		110	111		115	127		0		0		0		0
106	5		7.37		71.1		60		41	40.2		32.5	34		10.5	11.6		138	137		3.4	3.24		91	91		115	126		0		0		0		0
107	21		7.394		37.5		58		21	22.4		38.6	41		13.1	13.9		143	143.7		4.8	4.83		110	111		na	126		0		0		0		0
108	15		7.098		101.1		53		31	30.5		31.7	33		10.2	11.2		139	136.9		3.5	3.28		96	97		139	141		0		0		0		0
109	17		7.452		35		55		23	23.9		32.7	34		10.4	11.4		135	133.3		4.3	4.29		102	104		83	96		0		0		0		0
110	19		7.414		35.6		31		23	22.3		35.7	37		12	12.5		139	134.4		3.5	3.44		107	105		142	140		0		0		0		1
111	3		7.424		30.5		67		19	19.5		26.9	29		9.2	9.9		133	133.7		2.9	2.85		100	101		254	251		0		0		0		0
112	22		7.326		35		34		18	17.9		23.5	24		7.8	8.2		137	136.3		4.1	3.98		113	113		247	251		0		0		0		2
113	7		7.437		39.5		57		25	26		24.2	26		8.1	8.9		133	132		4.4	4.24		100	101		101	108		0		0		0		0
114	21		7.402		37.7		55		24	22.9		36.4	38		12.2	13		145	144.9		4.7	4.44		113	114		na	123		0		0		0		0
115	5		7.443		64.5		60		43	43.1		32.6	34		10.9	11.4		142	139.2		3.2	3.01		90	90		130	140		0		0		0		0
116	20		7.567		25.8		57		22	22.9		38.8	40		12.5	13.5		144	143.4		4.1	3.82		107	109		146	156		0		0		0		0
117	18		7.489		30.2		44		22	22.4		31.3	31		10	10.6		139	135		4.1	3.96		99	100		198	208		0		0		0		0
118	2		7.478		27.6		67		18	20		27.8	30		9.4	10.3		132	131.8		3.6	3.25		99	100		110	119		0		0		0		0
119	17		7.158		58.4		59		21	20.3		35.5	35		11	11.9		135	131.9		5.7	5.67		98	102		65	90		0		0		0		1
120	20		7.537		27.3		54		26	22.7		36.6	36		12	12.4		143	141.8		3.4	3.07		107	111		124	134		0		0		0		0
121	6		7.452		35.7		72		26	24.4		28.5	29		9	10		138	139.7		3.4	2.98		101	104		175	186		0		0		0		0
122	18		7.512		32.4		45		27	25.4		29.5	30		9.9	10.2		139	134.2		3.6	3.41		98	100		90	104		0		0		0		0
123	22		7.429		32.7		36		22	21.2		22.6	23		7.7	7.9		138	135.6		3.7	3.35		109	111		153	161		0		0		0		3
124	15		7.37		44		41		25	24.9		25.2	27		8.5	9.2		136	132.8		4.5	4.58		97	97		158	162		0		0		0		0
125	23		7.467		29.9		61		22	21.1		28.1	30		9.4	10.1		134	135.1		4.8	4.7		101	104		83	93		0		0		0		0
126	3		7.437		32.4		60		21	21.4		26.6	29		9.2	9.7		134	134.3		3.2	3.16		99	103		133	144		0		0		0		0
127	21		7.381		41.8		53		26	24.2		35.1	36		11.5	12.2		146	146.3		4.9	4.58		113	116		na	10900		0		0		0		0
128	20		7.497		30.6		51		28	23.2		35.7	35		11.4	12		146	144.9		3.5	3.22		111	112		79	92		0		0		0		0
129	24		7.368		45.5		48		26	25.6		37.8	38		11.9	12.9		137	136.5		4.2	3.95		105	104		128	135		0		0		0		1
130	25		7.423		48.7		50		34	31.1		29.8	31		9.8	10.7		137	134.6		3.5	3.19		100	99		88	99		0		0		0		0
131	18		7.496		34.6		46		28	26.1		26.8	28		8.8	9.4		138	134		4.1	3.95		98	99		155	164		0		0		0		0
132	15		7.233		57.3		49		24	23.6		30.5	33		10.3	11.3		137	135.6		4.3	4.37		97	97		182	187		0		0		0		0
133	19		7.467		32		39		25	22.6		34.9	37		11.9	12.6		137	133.6		3.7	3.6		103	103		137	147		0		0		0		2
134	23		7.463		35.9		58		26	25.1		25.7	28		8.6	9.4		135	133.5		3.8	3.66		100	100		88	100		0		0		0		0
135	5		7.381		74.4		60		43	43.1		30.4	32		9.8	10.8		137	135		3.5	3.26		90	89		115	131		0		0		0		0
136	7		7.438		36.5		64		27	24.1		25.3	26		8.5	9		133	133.4		5	4.61		100	103		157	157		0		0		0		0
137	3		7.458		34		59		25	23.5		25.2	27		8.4	9.2		135	133.6		3.6	3.69		101	103		144	159		0		0		0		0
138	21		7.375		36.1		52		22	20.6		37.4	38		12.2	13		143	143.6		4.9	4.8		114	113		na	100		0		0		0		0
139	26		7.427		30.1		54		23	19.4		28	29		8.9	9.8		133	130.1		3.5	3.32		99	99		108	113		0		0		0		0
140	18		7.486		32.1		47		25	23.7		23.5	23		7.7	7.9		135	131.4		3.7	3.31		99	101		148	151		0		0		0		0
141	25		7.346		60.2		54		31	32.2		32.2	33		10	11.2		136	133		3.7	3.34		98	98		90	97		0		0		0		0
142	27		7.376		56.7		73		32	32.5		30.4	31		9.4	10.6		139	139		4.1	3.81		101	102		104	116		0		0		0		0
143	19		7.411		37		42		24	23		34.5	35		11.2	12		136	131.1		3.5	3.36		102	101		171	182		0		0		0		2
144	7		7.466		36.4		67		25	25.7		na	29		na	9.7		134	133.7		4.7	4.42		98	100		144	154		0		0		0		0
145	23		7.432		36.2		62		24	23.6		31.9	34		10.6	11.5		134	132.2		3.4	3.31		99	99		90	101		0		0		0		0
146	3		7.473		34.4		57		25	24.6		24.2	25		8	8.5		136	132.9		3.9	3.89		102	105		90	108		0		0		0		0
147	24		7.415		43.8		42		29	27.5		30	33		9.7	11.2		135	127.3		4.4	3.83		103	103		110	135		0		0		0		0
148	15		7.327		40.6		44		21	20.8		26.6	29		8.9	9.8		138	136.8		4.2	4.16		100	100		220	227		0		0		0		0
149	24		7.481		43		44		33	31.4		34.3	34		10.5	11.6		132	131.1		3.9	3.33		96	97		119	156		0		1		0		0
150	28		7.373		38.4		64		25	21.9		41.4	43		13.6	14.6		136	137.7		3.7	3.85		105	107		140	169		0		0		0		1
151	15		7.292		45.5		48		24	21.5		23.2	25		7.8	8.5		142	140.3		3.9	3.93		103	103		113	113		0		0		0		0
152	21		7.382		41.4		55		25	24.1		38.7	40		12.7	13.5		142	143.4		4.4	4.4		112	111		88	108		0		0		0		0
153	26		7.463		34.6		na		na	24.2		26.6	28		8.7	9.4		132	131		3.4	3.33		na	101		na	130		0		0		0		0
154	18		7.49		32		47		26	23.8		34.3	35		11.2	11.8		133	131.5		3.9	3.65		99	101		119	129		0		0		0		0
155	25		7.409		49.2		46		33	30.4		28	29		8.9	9.9		133	131.3		3.4	3.06		96	97		81	91		0		0		0		0
156	5		7.402		65.1		62		41	39.6		31.5	33		10	11.3		137	138.1		4	3.44		91	92		79	94		0		1		0		0
157	19		7.351		47.5		47		27	25.7		33.9	35		11	11.8		134	132.7		3.9	3.89		101	101		128	150		0		0		0		1
158	23		7.377		42.4		59		25	24.4		31.2	33		10.3	11.3		133	133		3.5	3.45		99	100		101	114		0		0		0		0
159	3		7.473		36.3		60		27	26		25.3	26		7.9	9		134	133.4		4.2	4.5		100	103		52	79		0		0		0		0
160	7		7.483		36.7		67		28	26.9		26	28		8.5	9.5		133	133.1		4.6	4.55		96	98		95	106		0		0		0		0
161	25		7.422		43.2		46		31	27.5		27.6	28		9	9.4		134	133.8		3.6	3.06		99	102		99	101		0		0		0		0
162	23		7.394		34.8		56		22	20.8		30.1	32		10.3	10.9		130	129.1		3.7	3.63		97	97		128	130		0		0		0		0
163	27		7.476		35.7		58		27	25.8		24.6	26		8	8.8		136	136		3.7	3.4		104	104		92	101		0		0		0		0
164	18		7.467		32.9		45		26	23.2		33.6	34		11	11.6		130	128.1		3.8	3.58		97	99		158	166		0		0		0		0
165	29		7.413		33.4		48		23	20.8		33.8	34		10.8	11.5		138	138.5		4.1	4		111	110		117	126		0		0		0		0
166	7		7.458		38.6		68		27	26.7		25.6	28		8.5	9.5		132	131.6		4.7	4.56		95	97		160	170		0		0		0		0
167	26		7.468		36		51		26	25.5		27.1	29		8.9	9.8		134	133.4		3.8	3.64		102	102		117	130		0		0		0		0
168	3		7.483		34.4		67		25	25.2		24.2	25		7.9	8.6		136	134.6		4.4	4.59		101	104		52	75		0		0		0		0
169	30		7.173		48.3		58		19	17.3		39.9	40		12.5	13.6		138	138.4		4.5	4.5		101	101		214	231		0		0		0		0
170	15		7.197		64.4		44		26	24.4		22	23		7.4	7.9		142	138.3		4.1	4.05		107	107		130	130		0		0		0		0
171	24		7.451		46.3		42		33	31.5		30.9	32		9.9	10.9		135	131.6		3.4	3.05		98	98		124	146		0		0		0		0
172	19		7.441		36.1		44		24	24		29.6	31		9.8	10.4		134	131.7		3.4	2.93		100	101		92	104		0		0		0		2
173	22		7.401		34.4		40		22	20.9		34.4	34		11	11.4		137	134.5		3.6	3.18		104	106		142	162		0		0		0		1
174	23		7.354		34.2		52		17	18.6		28.1	30		9.5	10.1		130	128.5		4.2	4.12		98	99		130	133		0		0		0		0
175	26		7.451		35.1		57		26	23.9		28.9	30		9.5	10.3		134	133.8		3.6	3.46		98	97		97	101		0		0		0		0
176	19		7.384		37.6		44		18	21.9		30.8	32		10.2	11		133	131.1		4.4	4.32		102	102		113	132		0		0		0		3
177	30		7.457		42.8		55		30	29.6		37.1	37		12	12.7		137	136		3.4	3.1		99	100		144	151		0		0		0		0
178	15		7.324		51.4		43		27	26.1		25.3	26		8.5	8.7		138	135.2		3.8	4.39		105	106		140	136		0		0		0		0
179	29		7.398		35.2		52		24	21.2		32.8	33		10.5	11.2		139	139.3		4.5	4.31		109	107		112	107		0		0		0		0
180	7		7.468		39		66		27	27.6		24.7	27		8.2	9.2		133	133.5		4.9	4.72		97	99		104	104		0		0		0		0
181	2		7.495		30.9		60		23	23.3		22.1	23		7.3	7.9		141	140.7		4.6	4.28		108	110		119	123		0		0		0		0
182	31		7.197		89.5		67		34	34		38.9	37		11.3	12.7		137	137.9		5.5	5.43		98	98		90	105		0		0		0		0
183	32		7.441		31.6		41		24	21		36.1	36		11.8	12.4		143	140.7		4.4	4.36		110	111		124	152		0		0		0		1
184	18		7.464		30.1		39		21	21.1		27.6	28		9	9.6		133	131.6		3.5	3.38		103	103		108	114		0		0		0		0
185	3		7.494		27.6		56		20	20.8		26.5	29		8.8	9.7		128	126.5		4.3	4.36		95	96		133	156		0		0		0		0
186	23		7.353		31.9		52		18	17.3		26.6	28		9	9.5		132	131.1		5	4.86		101	103		158	164		0		0		0		0
187	22		7.467		32.1		36		23	22.7		30.6	31		10	10.7		135	131.6		4	3.58		102	104		86	129		0		0		0		1
188	33		7.364		41.8		54		25	23.3		36.4	38		11.8	12.9		133	133.7		4	3.94		102	100		97	109		0		0		0		0
189	5		7.385		61.5		63		37	36		31	32		10.1	11		139	139.1		4.2	3.84		96	98		121	133		0		0		0		0
190	34		7.437		38.9		55		26	25.7		35.6	36		11.4	12.3		136	137.1		4.3	3.98		101	102		157	187		0		0		0		0
191	26		7.466		38.2		54		26	26.9		26.7	28		8.6	9.5		131	131.8		4.3	3.89		97	96		157	176		0		2		0		0
192	19		7.378		43.7		51		26	25.2		28.3	29		9.3	9.9		133	132.9		5.1	4.45		99	101		151	173		0		2		0		3
193	23		7.443		35.4		58		23	23.7		27.4	29		9.1	9.9		134	133.1		4.8	4.79		102	104		117	127		0		0		0		0
194	19		7.274		54.3		50		25	24.6		26.2	28		8.9	9.6		134	132.5		4.3	4.12		100	100		157	169		0		0		0		3
195	2		7.471		27		59		21	19.3		21	22		6.8	7.5		138	135.4		4.6	4.4		108	108		115	121		0		0		0		0
196	22		7.475		28.9		36		24	20.8		27.2	28		9.1	9.6		135	130.8		3.5	3.07		101	103		221	223		0		0		0		1
197	15		7.292		40.4		34		21	19.1		20.6	22		7.1	7.5		134	130.9		4	3.95		104	103		153	148		0		0		0		0
198	5		7.427		61.5		65		40	39.6		31	34		10.2	11.5		137	137.8		4	3.96		92	92		103	115		0		0		0		0
199	31		7.288		74.6		61		36	34.9		34.4	33		10	11.3		139	135.4		5.2	4.91		100	98		128	142		0		0		0		0
200	23		7.455		34.8		59		26	23.9		27.8	29		9.3	9.8		135	133.2		5.2	4.97		102	101		na	119		0		0		0		0
201	3		7.476		31.4		56		23	22.6		26.3	29		8.6	9.7		123	122.1		4.2	3.95		89	92		32	50		0		0		0		0
202	19		7.395		38.5		50		25	23		25.9	29		8.7	9.8		134	131.1		4.4	3.81		99	99		117	122		0		1		0		3
203	5		7.414		60.1		40		40	37.6		32.9	34		10.6	11.4		138	139.2		4.1	3.89		92	92		115	132		0		0		0		0
204	34		7.453		36.3		55		26	24.8		34.1	36		11	12.1		132	130.6		4.2	4.01		99	98		133	153		0		0		0		0
205	32		7.402		39.4		41		26	24		27.8	29		9	9.8		142	140.5		4.4	4.23		110	108		95	110		0		0		0		0
206	3		7.452		26.4		54		20	18		25.3	27		8.3	9.2		124	123.5		4.6	4.23		91	94		50	63		0		0		0		0
207	2		7.463		29.7		58		20	20.8		29.3	31		9.6	10.6		134	133.4		3.7	3.52		103	104		110	125		0		0		0		0
208	23		7.451		35.8		55		25	24.4		26	28		8.7	9.6		135	133.1		5.1	4.88		103	103		122	126		0		0		0		0
209	35		7.402		35.9		50		22	21.8		40.8	42		13.1	14.2		137	135.7		4.3	4.21		107	107		122	138		0		0		0		0
210	15		7.294		54.2		39		26	25.7		20.5	23		7	7.9		134	131.1		3.1	3.03		102	102		106	108		0		0		0		0
211	22		7.484		32.3		42		25	23.7		24.5	26		8.2	8.9		142	139.8		3.6	3.24		107	107		130	146		0		0		0		1
212	36		7.472		46.3		48		33	33.1		32.3	34		10.6	11.6		134	133.4		4.1	3.83		94	95		189	208		0		0		0		0
213	31		7.345		67.3		57		39	35.9		34.5	33		10.3	11.3		141	140		3.9	3.71		100	99		103	114		0		0		0		0
214	5		7.352		75.6		66		40	41		32.6	35		10.3	11.8		138	138.1		3.7	3.67		91	92		92	na		0		0		0		0
215	21		7.414		35.7		51		23	22.3		32.6	34		10.8	11.4		138	138		4.1	3.84		108	106		97	105		0		0		0		0
216	19		7.408		38.2		49		26	23.6		22.5	24		7.6	8.1		135	133.5		3.3	3.13		99	98		139	142		0		0		0		3
217	3		7.467		26.6		52		18	18.8		22.4	25		7.4	8.4		122	120.6		4.1	3.78		89	91		209	225		0		0		0		0
218	37		7.42		37.5		50		24	23.8		25.9	27		8.3	9.3		138	136.3		3.5	3.55		108	108		79	98		0		0		0		0
219	22		7.528		31.7		42		25	25.8		25.4	28		8	9.4		142	140		3.7	3.29		107	108		196	221		0		0		0		1
220	19		7.492		27.8		46		21	20.8		22.1	24		7.8	8		134	132.4		3.5	3.19		98	100		146	150		0		0		0		3
221	32		7.461		38		47		27	26.5		26.2	28		8.8	9.6		140	138.4		4	3.84		104	104		137	153		0		0		0		0
222	35		7.413		34.6		54		22	21.6		37.6	40		12.5	13.7		135	134.9		4.3	4.23		105	104		128	136		0		0		0		0
223	31		7.412		62.4		55		37	38.8		35.7	34		10.5	11.5		140	139.5		3.8	3.48		99	98		86	98		0		0		0		0
224	26		7.458		38		60		26	26.3		26.9	29		9	9.8		134	134.1		3.5	3.32		99	100		117	135		0		0		0		0
225	5		7.384		60.8		65		35	35.5		31.8	34		10.1	11.6		137	138		3.8	3.62		94	96		90	98		0		0		0		0
226	31		7.369		62.8		56		38	35.4		35.5	34		10.7	11.6		136	134.7		3.7	3.4		93	95		85	92		0		0		0		0
227	19		7.495		25.7		45		20	19.4		22.3	23		7.8	7.8		133	131.2		3.5	3.57		94	97		137	138		0		0		0		3
228	22		7.542		26.4		46		23	22.2		27.7	28		8.9	9.4		138	139.6		5	3.5		107	106		189	86		0		1		0		0
229	32		7.467		35.1		49		26	24.8		26.6	28		8.8	9.4		136	136.2		4.2	3.82		102	104		126	142		0		0		0		0
230	3		7.484		29.8		55		21	21.9		21.6	24		7.1	8.1		125	123.5		3.4	3.14		87	88		167	186		0		0		0		0
231	22		7.405		37.7		42		24	23.1		35.3	37		11.5	12.5		140	138.2		4.8	4.19		106	105		74	91		0		0		0		1
232	31		7.376		56.6		56		39	32.4		34.8	34		10.3	11.4		139	137.8		4	3.75		98	99		79	79		0		0		0		0
233	3		7.467		29.3		56		20	20.7		22	24		7.2	8		122	121.1		3.7	3.25		86	88		142	159		0		0		0		0
234	19		7.523		26.4		44		20	21.2		22.8	25		7.8	8.4		134	131.1		3.6	3.62		93	94		178	188		0		0		0		3
235	38		7.368		47.4		44		27	26.7		30.8	32		10.1	10.9		135	132.1		3.8	3.63		98	97		178	182		0		0		0		0
236	26		7.451		37.4		61		26	25.5		27.1	29		9	9.8		134	134.5		3.6	3.51		101	100		119	128		0		0		0		0
237	5		7.385		63.4		66		38	37.1		31.5	34		10.2	11.5		139	139.1		3.9	3.73		95	95		92	102		0		0		0		0
238	39		7.391		30.5		54		19	18.1		34.1	36		10.9	12.1		136	133.6		4.8	4.53		104	105		92	101		0		0		0		0
239	3		7.392		36.5		53		20	21.7		na	24		na	8.1		121	119.4		3.9	3.48		86	86		144	158		0		0		0		0
240	19		7.583		25.8		47		24	23.8		25.3	27		8.8	9.3		135	132.4		4	3.88		98	99		65	73		0		0		0		4
241	22		7.505		34.1		42		27	26.3		33.7	36		11.1	12.1		139	134.9		3.4	3.06		99	100		238	262		0		0		0		1
242	40		7.401		31.3		75		18	19		29.6	32		9.8	10.8		132	133.8		3.5	3.39		99	101		135	148		0		0		1		0
243	32		7.463		36.3		53		26	25.4		26.9	29		8.8	9.7		136	134.2		4.4	3.92		102	102		133	150		0		0		0		0
244	31		7.308		77		57		38	37.7		34.9	34		10.3	11.7		138	136.7		4	3.79		98	96		90	110		0		0		0		0
245	38		7.335		44.5		42		22	23.2		33	34		10.5	11.4		131	129.7		4.6	4.5		100	101		101	113		0		0		0		0
246	41		7.303		33.4		59		16	16.2		30.2	30		9.1	10.1		136	136.5		3.9	3.82		100	100		148	153		0		0		0		0
247	42		7.4		33.9		60		23	20.5		39.5	40		13	13.7		135	137.8		4.3	4.08		104	102		92	94		0		0		0		0
248	19		7.531		32		44		26	26.2		22.4	23		7.7	7.9		135	133.9		3.3	3.2		100	102		104	113		0		0		0		4
249	43		7.429		39		39		26	25.2		27.4	29		9.1	9.8		141	138.5		4.1	4.01		107	107		117	129		0		0		0		0
250	4		7.456		43.2		69		30	29.8		36.7	39		12	13.1		132	134.1		4.8	4.86		95	96		108	126		0		0		0		0
251	39		7.396		32.1		51		20	19.3		32.5	33		10.3	11.1		137	136		4	3.54		106	108		74	81		0		0		0		0
252	32		7.44		35.8		56		25	23.8		27.7	29		9.1	10		136	134.5		4.2	3.77		102	101		135	153		0		0		0		0
253	43		7.433		32.5		43		24	21.2		28.3	30		9.3	10.3		140	137		4.4	4.41		110	106		92	98		0		0		0		0
254	38		7.348		40.2		44		23	21.6		31.3	33		10.1	11.2		134	130.6		4.6	4.29		101	101		61	70		0		0		0		0
255	19		7.54		30.5		44		25	25.5		24.2	25		8.3	8.6		141	139.2		4.9	4.83		106	108		101	110		0		0		0		4
256	43		7.463		35.1		43		26	24.6		30.1	31		9.8	10.6		142	141.3		4.1	4.3		111	111		139	163		0		0		0		0
257	44		7.405		38.6		50		25	23.6		22.2	23		6.9	7.8		133	132.1		4.4	4.22		102	102		119	126		0		0		0		0
258	32		7.459		35.6		57		26	24.7		27.6	29		9	9.8		134	133.7		4.2	3.72		101	102		153	165		0		0		0		0
259	31		7.427		57.7		62		37	37.2		34.4	33		10.2	11.2		138	138.7		4.9	4.89		97	97		68	84		0		0		0		0
260	38		7.349		41.6		44		24	22.4		31.3	32		10.1	10.8		132	129.8		5	4.8		100	102		140	151		0		0		0		0
261	40		7.635		17.5		72		18	18.2		30.1	32		10.1	10.8		132	135.8		3.5	3.3		101	104		155	163		0		0		0		0
262	3		7.48		30		50		22	21.8		21.5	23		6.9	7.7		125	123.2		4.9	4.63		90	92		76	87		0		0		0		0
263	22		7.5		32.7		50		26	24.9		35.4	37		11.9	12.7		131	131.1		3.9	3.41		97	100		164	179		0		0		0		0
264	5		7.41		54.6		68		37	33.8		32.8	34		10.7	11.4		137	139.5		4.2	3.8		95	97		97	100		0		0		0		0
265	19		7.323		52.8		48		29	26.8		23.9	25		8.1	8.5		137	136.7		4.6	4.43		100	102		151	161		0		0		0		4
266	45		7.499		34.8		47		27	26.5		33.1	34		10.9	11.7		139	137.4		4.6	4.45		103	102		140	160		0		1		0		0
267	19		7.476		34.9		45		25	25.2		22.2	24		7.7	8		136	134.2		4.3	4.32		103	104		117	126		0		0		0		4
268	44		7.438		41.2		52		26	27.2		27.8	29		8.9	9.9		134	132.5		4.1	3.88		100	99		103	112		0		0		0		0
269	3		7.487		32.5		52		25	24		26.9	29		8.9	9.9		130	127.7		4.7	4.43		91	93		95	101		0		0		0		0
270	45		7.464		36.1		48		27	25.3		30.9	32		10.1	11		144	139.9		3.6	3.46		105	104		158	163		0		0		0		0
271	43		7.443		37		43		25	24.7		30.7	32		10	10.9		144	141.6		3.7	3.81		111	109		79	97		0		0		0		0
272	38		7.354		42.6		48		24	23.2		31	32		9.6	10.8		135	131.9		5.4	5.15		102	102		119	126		0		0		0		0
273	22		7.464		30.1		43		22	21.1		28.7	30		9.6	10.3		130	128.4		4.8	4.49		101	102		189	196		0		0		0		0
274	32		7.46		35.6		57		24	24.8		27.3	31		8.9	10.5		135	134		4	3.66		101	100		157	170		0		0		0		0
275	46		7.469		45.5		57		34	32.3		33.1	34		10.2	11.4		142	140		3.7	3.35		99	98		110	119		0		0		0		0
276	31		7.349		59.1		62		35	31.8		33.1	32		9.8	11		138	137.8		4.4	4.14		99	99		95	101		0		0		0		0
277	22		7.475		30.5		46		23	22		25.7	28		8.8	9.5		134	131.6		4.9	4.5		103	103		110	120		0		0		0		0
278	5		7.387		60.3		71		35	35.4		33	34		10.7	11.7		138	139		4.2	4.11		95	94		119	132		0		0		0		0
279	19		7.436		36.9		45		24	24.3		26.5	28		9.1	9.6		138	135.1		3.9	3.86		104	103		119	127		0		0		0		4
280	45		7.402		44.3		46		29	26.9		29.3	30		9.5	10.1		152	146.1		3.3	3.14		106	104		211	216		0		0		0		0
281	3		7.47		33.7		51		23	24		28.1	29		9	10		131	127.2		4.6	4.35		92	94		137	147		0		0		0		0
282	38		7.315		50		48		25	24.9		29	31		9.3	10.5		133	131.2		5.3	5.21		100	101		117	129		0		0		0		0
283	43		7.511		28.9		46		25	22.6		29.2	31		9.5	10.5		139	135.4		3.6	3.66		105	103		108	121		0		0		0		0
284	43		7.469		34.8		47		26	24.7		27.9	30		9.1	10.2		138	135.3		3.9	3.94		104	103		115	133		0		0		0		0
285	46		7.521		39.6		54		35	31.7		31	31		9.6	10.7		143	141.7		3.7	3.48		101	100		119	124		0		0		0		0
286	44		7.457		40.5		58		30	28		29.8	30		9.6	10.2		136	135.1		4.4	3.83		99	100		95	110		0		0		0		0
287	19		7.469		33.7		41		25	23.9		26	28		9	9.5		137	134.6		3.8	3.73		104	105		128	139		0		0		0		4
288	38		7.327		44.9		49		22	23		29	30		9.1	10.1		134	132.3		5.4	5.04		101	103		59	74		0		0		0		0
289	5		7.384		57.8		71		35	33.7		31.7	34		10.1	11.5		138	139		4.2	4.15		96	96		86	96		0		0		0		0
290	22		7.465		29		48		22	20.4		25.8	28		8.6	9.5		132	131		4.8	4.36		102	102		92	98		0		0		0		0
291	19		7.518		25.8		42		20	20.5		24.3	26		8.4	8.8		138	135.4		3.8	3.82		105	105		155	159		0		0		0		4
292	22		7.464		28.6		52		21	20.1		26	28		8.9	9.5		132	130.9		5	4.32		103	105		99	106		0		0		0		0
293	46		7.524		40.4		54		32	32.5		29.3	31		9.3	10.6		144	142.5		3.5	3.29		102	101		133	145		0		0		0		0
294	43		7.468		32.4		50		24	22.9		27.3	29		9	10		134	132.4		4.9	4.58		103	101		106	116		0		0		0		0
295	38		7.375		46.4		47		28	26.5		26.5	28		8.5	9.6		136	134.3		5.7	5.49		102	104		128	145		0		0		0		0
296	46		7.505		34.7		55		31	26.8		31.1	31		9.8	10.7		143	141.5		4.1	3.72		102	102		121	125		0		0		0		0
297	43		7.482		33.1		50		27	24.2		26.4	28		8.6	9.6		133	131.5		4.8	4.51		101	101		94	105		0		0		0		0
298	31		7.388		62		61		38	36.5		32.3	31		9.8	10.6		139	138.4		4.3	3.76		98	99		85	93		0		0		0		0
299	3		7.434		33.9		53		23	22.2		24.1	26		7.8	8.8		134	132		3.9	3.9		98	99		101	116		0		0		0		0
300	19		7.475		29		40		23	20.9		24.8	27		8.7	9.1		140	137.1		3.6	3.48		104	105		124	132		0		0		0		4
301	38		7.384		45.5		46		29	26.6		26.1	28		8.3	9.4		137	133.7		5.1	4.9		100	101		95	106		0		0		0		0
302	4		7.427		40.3		53		30	26		25.7	26		8.3	9		135	133.5		3.5	3.29		99	99		103	121		0		0		0		0
303	46		7.446		39.7		55		32	26.7		29.8	31		9.4	10.4		142	139.9		3.8	3.49		102	102		140	143		0		0		0		0
304	47		7.472		35.6		48		29	25.4		31.2	34		10.4	11.4		135	132		4.2	3.93		100	100		122	141		0		0		0		0
305	48		7.365		45.5		46		27	25.4		21.4	22		7.1	7.4		133	131.3		3.7	3.46		98	98		128	140		0		0		0		0
306	49		7.386		35.1		47		19	20.6		33.2	33		10.8	11.1		139	136.8		3.7	3.49		108	107		41	64		0		0		0		0
307	3		7.425		35.3		50		23	22.6		23.7	25		7.6	8.6		134	131.3		3.9	3.88		98	99		160	175		0		0		0		0
308	19		7.45		28.1		43		21	19.1		26.1	27		8.9	9.2		141	139.7		3.9	3.89		107	109		117	124		0		0		0		4
309	5		7.408		60.8		71		39	37.5		34	36		10.9	12.1		139	139.5		3.8	3.63		95	95		117	123		0		0		0		0
310	38		7.43		45.4		51		30	29.5		26.4	28		8.3	9.4		137	133.3		4.8	4.63		98	98		79	91		0		0		0		0
311	4		7.47		42.5		55		32	30.2		23.7	25		7.7	8.4		139	137.3		3.2	3.27		101	100		95	104		0		0		0		0
312	19		7.468		25		42		18	17.7		26.6	27		9	9.3		144	141.8		4.3	4.22		111	109		126	127		0		0		0		4
313	50		7.356		70.5		62		39	38.6		32.1	33		9.8	11.1		141	139.5		4.4	4.42		94	96		133	163		0		0		0		0
314	51		7.494		28.1		52		22	21.1		34.1	35		11.1	12		138	138		3.9	3.7		107	109		121	129		0		0		0		0
